# Supplementary material for: Uncovering Novel Roles of miR-122 in the Pathophysiology of the Liver: Potential Interaction with NRF1 and E2F4 Signaling
Source: Cancers (Basel). 2023 Aug 16;15(16):4129. doi: 10.3390/cancers15164129 (PMC10453129; doi:10.3390/cancers15164129)
Supplement: Supplementary file 1 [file cancers-15-04129-s001.zip]

Archive with 15 entries (14 files):
- Original WBs/
- Original WBs/2017-10-27 WB G6PD Huh7 miR122 OE Inhib.pptx
- Original WBs/WB Human HCC.pptx
- Paluschinski_Supplementary_Data_S1.pdf
- Paluschinski_Supplementary_Data_S2.pdf
- Paluschinski_Supplementary_Figures.pdf
- Supplementary Table S1.xlsx
- Supplementary Table S2.xlsx
- Supplementary Table S3.xlsx
- Supplementary Table S4.xlsx
- Supplementary Table S5.xlsx
- Supplementary Table S6.xlsx
- Supplementary Table S7.xlsx
- Supplementary Table S8.xlsx
- Supplementary Table S9.xlsx
